# Supplementary material for: Combined Impact of Canada Goldenrod Invasion and Soil Microplastic Contamination on Seed Germination and Root Development of Wheat: Evaluating the Legacy of Toxicity
Source: Plants (Basel). 2025 Jan 10;14(2):181. doi: 10.3390/plants14020181 (PMC11768274; doi:10.3390/plants14020181)
Supplement: Supplementary file 1 [file plants-14-00181-s001.zip]

Archive with 1 entries (1 files):
- plants-3290764-supplementary.pdf
